# Supplementary material for: Comparison of vestibular aqueduct visualization on computed tomography and magnetic resonance imaging in patients with Ménière’s disease
Source: BMC Med Imaging. 2024 Apr 22;24:93. doi: 10.1186/s12880-024-01275-8 (PMC11034041; doi:10.1186/s12880-024-01275-8)
Supplement: Supplementary file 1 — Supplementary Material 1. [file 12880_2024_1275_MOESM1_ESM.xlsx]

## Sheet: data ( LP )
patients	MRI-VA visibility*		CT-VA visibility*		Peri-VA pneumatization#		Morphology of VA&
	Right ear	Left ear	Right ear	Left ear	Right ear	Left ear	Right ear	Left ear
1	0	0	0	0	1	3	b	b
2	1	1	0	0	1	1	c	c
3	2	1	1	0	2	2	c	c
4	2	1	1	1	3	3	a	c
5	2	2	1	1	3	3	c	c
6	0	0	0	0	3	2	b	b
7	2	2	1	0	3	3	e	e
8	2	1	0	0	1	2	c	c
9	2	2	0	0	3	2	b	b
10	2	2	1	1	3	2	e	c
11	2	2	0	0	3	3	a	c
12	2	1	0	0	2	2	c	c
13	1	2	0	0	1	1	c	c
14	0	0	0	0	3	3	b	b
15	2	2	0	0	3	2	a	a
16	2	2	0	0	1	1	a	b
17	2	2	0	0	1	2	c	c
18	1	2	0	1	3	3	c	e
19	2	2	1	0	2	2	a	b
20	2	2	0	0	2	2	a	b
21	2	2	1	1	3	3	c	c
22	2	2	0	0	3	3	c	b
23	2	2	0	0	3	3	e	c
24	0	0	0	0	2	2	b	a
25	2	2	1	1	3	3	c	c
26	2	2	1	0	3	2	e	e
27	0	0	0	0	3	2	c	c
28	2	2	0	1	1	1	c	c
29	2	2	0	0	3	3	b	c
30	2	2	1	1	3	3	e	c
31	1	2	0	0	1	3	e	c
32	1	2	0	0	3	3	e	e
33	2	1	1	0	1	3	a	c
34	2	2	0	0	3	3	a	c
35	2	2	1	1	3	3	e	e
36	0	2	0	0	1	1	a	c
37	1	2	0	0	1	1	c	b
38	2	2	1	1	3	3	e	e
39	2	2	1	1	3	3	b	e
40	2	2	0	1	3	3	c	e
41	2	2	0	0	3	3	c	c
42	0	1	0	0	2	1	b	b
43	2	2	1	0	3	2	c	e
44	2	2	0	0	1	1	b	b
45	0	0	0	0	2	3	a	a
46	2	2	0	0	3	3	c	a
47	2	2	0	1	3	3	e	e
48	1	1	1	1	3	3	e	e
49	2	2	0	0	1	3	b	a
50	1	2	1	0	1	1	a	a
51	2	1	1	0	1	1	a	b
52	1	2	0	0	2	2	c	c
53	0	1	0	0	3	3	c	a
54	2	2	0	0	3	3	e	c
55	0	0	0	0	3	2	c	c
56	2	2	0	0	3	3	e	c
57	2	2	0	0	3	3	a	c
58	1	1	0	0	3	3	c	c
59	2	2	1	0	3	3	e	c
60	2	1	0	1	3	3	a	a
61	1	2	0	1	2	3	b	b
62	2	1	1	0	3	1	c	b
63	1	1	0	0	3	3	c	a
64	0	1	0	0	2	3	c	c
65	1	0	0	0	3	3	e	b
66	2	2	0	0	3	3	a	e
67	2	2	0	1	3	3	c	e
68	2	2	0	0	3	2	c	c
69	1	1	0	0	2	2	b	a
70	0	1	1	0	3	3	e	e
71	2	1	0	0	3	3	b	b
72	2	2	0	1	2	2	c	b
73	0	2	0	0	1	1	c	c
74	2	2	1	0	1	1	b	c
75	0	1	0	0	3	3	b	a
76	0	2	0	0	3	3	a	e
77	1	0	0	0	3	3	e	b
78	2	2	0	0	2	1	c	c
79	0	2	0	0	3	3	b	b
80	2	0	0	0	3	3	b	b
81	1	2	0	0	1	1	b	b
82	0	0	0	0	1	1	b	c
83	2	0	1	0	3	3	e	c
84	2	2	0	0	1	2	a	b
85	1	2	0	0	2	3	b	e
86	0	0	1	0	3	3	b	a
87	2	2	1	0	3	3	a	d
88	2	1	0	0	1	1	b	b
89	1	2	0	1	3	3	c	c
90	0	2	0	0	3	3	b	b
91	2	2	0	1	2	1	a	c
92	2	0	0	0	1	2	b	b
93	0	1	0	0	3	3	a	a
94	2	2	0	0	2	2	e	c
95	2	1	0	0	1	1	b	b
96	2	2	0	0	3	3	a	e
97	2	2	0	0	3	3	b	b
98	2	2	1	0	3	3	d	a
99	1	2	1	0	3	3	b	b
100	2	2	0	0	3	3	c	e
Note： * 0, continuous VA; 1, discontinuous VA; 2, no visible VA; # 1, large-cell pneumatization in the vicinity of the VA; 2, small-cell pneumatization in the vicinity of the VA; 3, absence of air cells & a, funnel type; b, tubular type; c, filiform type; d, hollow type; e, obliterated type

## Sheet: data (CC) 
patients	MRI-VA visibility*		CT-VA visibility*		Peri-VA pneumatization#		Morphology of VA&
	Right ear	Left ear	Right ear	Left ear	Right ear	Left ear	Right ear	Left ear
1	0	0	0	0	1	3	b	b
2	1	1	0	0	1	1	c	b
3	2	1	1	0	2	2	c	c
4	1	1	0	1	3	3	a	a
5	2	2	1	1	3	3	c	c
6	1	0	1	1	3	2	b	b
7	2	2	1	0	3	3	e	e
8	2	1	0	0	1	2	c	c
9	1	2	0	0	3	2	b	b
10	2	2	1	1	3	2	e	c
11	2	2	0	0	3	3	c	c
12	2	1	0	0	2	2	e	c
13	1	2	0	0	1	1	c	c
14	0	0	0	0	3	3	b	b
15	2	2	0	0	3	2	a	a
16	1	2	0	0	1	1	c	b
17	2	2	0	0	1	2	b	c
18	1	2	1	1	3	3	c	e
19	2	2	1	0	2	2	a	b
20	2	2	0	0	2	2	a	b
21	2	2	1	1	3	2	c	a
22	2	2	0	1	3	3	c	b
23	2	2	0	0	3	3	e	c
24	0	1	0	0	2	2	b	a
25	2	2	1	1	3	3	c	c
26	2	2	1	0	3	2	e	e
27	0	0	0	0	3	3	c	c
28	2	2	0	1	1	1	c	c
29	2	2	0	1	3	3	b	c
30	2	2	1	1	3	3	e	c
31	1	2	0	0	1	3	e	c
32	1	2	0	0	3	3	e	e
33	2	1	1	0	1	3	a	b
34	2	2	0	0	3	3	a	c
35	2	2	1	1	3	3	e	e
36	0	2	0	0	1	1	b	c
37	1	2	0	0	1	2	c	b
38	2	2	1	1	3	3	e	e
39	2	2	1	1	3	2	b	e
40	2	2	1	1	3	3	a	e
41	2	2	0	0	3	3	c	c
42	0	1	0	0	2	1	c	b
43	2	2	1	1	3	2	c	e
44	2	2	0	0	2	1	b	c
45	0	0	0	0	2	3	a	a
46	2	2	0	0	3	3	c	b
47	2	2	1	1	3	3	e	e
48	1	2	1	1	3	3	e	e
49	2	2	0	0	1	3	c	a
50	1	2	1	0	1	1	a	a
51	1	1	1	0	1	1	b	b
52	2	2	0	0	2	1	c	c
53	0	2	0	0	3	3	c	a
54	2	2	0	0	3	3	c	c
55	1	0	0	0	3	2	c	c
56	2	2	0	0	3	3	e	c
57	2	2	0	0	3	3	a	a
58	2	1	0	0	3	3	c	c
59	2	2	1	0	3	2	e	c
60	2	1	0	0	3	3	a	a
61	1	2	1	1	2	3	b	b
62	2	2	1	0	3	1	b	b
63	2	1	0	0	3	3	e	a
64	0	1	0	0	2	3	c	c
65	2	0	0	0	3	3	e	b
66	2	2	0	0	3	3	a	e
67	2	2	0	1	3	3	c	e
68	2	2	0	0	3	2	c	c
69	1	1	0	0	2	2	b	a
70	0	1	0	0	3	3	e	e
71	2	1	0	0	2	3	b	b
72	2	2	0	1	2	2	c	b
73	1	2	0	0	1	1	c	c
74	2	2	1	0	1	1	b	c
75	0	1	0	0	3	3	b	a
76	0	2	0	0	3	3	a	e
77	1	0	0	0	3	3	c	b
78	2	1	0	0	2	1	c	c
79	0	2	0	0	3	3	b	b
80	2	0	0	0	3	3	b	a
81	1	2	0	0	1	1	b	b
82	0	0	0	0	1	1	b	c
83	2	0	1	0	3	3	e	c
84	2	2	0	0	1	2	a	b
85	1	2	0	0	2	3	b	e
86	0	0	0	0	3	3	b	b
87	2	2	1	1	3	3	a	d
88	2	1	0	0	1	1	b	b
89	1	2	0	1	3	3	c	c
90	1	2	0	0	3	3	b	b
91	2	2	0	1	1	1	a	c
92	2	1	0	0	1	2	b	b
93	0	1	0	0	3	3	a	a
94	2	2	0	0	2	2	c	c
95	2	1	0	0	1	1	b	b
96	2	2	0	0	3	3	a	e
97	2	0	0	0	3	3	b	b
98	2	2	1	0	3	3	d	a
99	1	2	1	0	3	3	b	b
100	2	2	0	0	3	3	c	c
Note： * 0, continuous VA; 1, discontinuous VA; 2, no visible VA; # 1, large-cell pneumatization in the vicinity of the VA; 2, small-cell pneumatization in the vicinity of the VA; 3, absence of air cells & a, funnel type; b, tubular type; c, filiform type; d, hollow type; e, obliterated type
